# Supplementary material for: Advanced glycation end-products accelerate amyloid deposits in adipocyte’s lipid droplets
Source: Cell Death Dis. 2024 Nov 19;15(11):846. doi: 10.1038/s41419-024-07211-6 (PMC11577098; doi:10.1038/s41419-024-07211-6)
Supplement: Supplementary file 3 — Supplementary information- MS/MS [file 41419_2024_7211_MOESM3_ESM.xlsx]

## Sheet: Sheet1
									Found in Sample:		XCorr Sequest HT
Annotated Sequence	Modifications	# Proteins	# PSMs	Master Protein Accessions	Positions in Master Proteins	Master Protein Descriptions	# Missed Cleavages	Theo. MH+ [Da]	Sample- 55 region	Sample- 150 region	Sample- 55 region	Sample- 150 region
[D].QLQPYR.[K]		2	1	Q8BJ56	Q8BJ56 [289-294]	Patatin-like phospholipase domain-containing protein 2 OS=Mus musculus OX=10090 GN=Pnpla2 PE=1 SV=1	0	804.436	Peak Found	Peak Found	0.54	0.27
[L].LGLFCTNVAFPPDALRMR.[A]	1xCarbamidomethyl [C5]; 1xMG-H1 [R18]	3	1	Q8BJ56; Q8BJ56-2	Q8BJ56 [447-464]; Q8BJ56-2 [391-408]	Patatin-like phospholipase domain-containing protein 2 OS=Mus musculus OX=10090 GN=Pnpla2 PE=1 SV=1 Isoform 2 of Patatin-like phospholipase domain-containing protein 2 OS=Mus musculus OX=10090 GN=Pnpla2	1	2132.08	Peak Found	Not Found
[G].DALAKWEECQR.[Q]	1xCarbamidomethyl [C9]	3	1	Q8BJ56; Q8BJ56-2	Q8BJ56 [433-443]; Q8BJ56-2 [377-387]	Patatin-like phospholipase domain-containing protein 2 OS=Mus musculus OX=10090 GN=Pnpla2 PE=1 SV=1 Isoform 2 of Patatin-like phospholipase domain-containing protein 2 OS=Mus musculus OX=10090 GN=Pnpla2	1	1405.65	Not Found	High		1.39
[R].ANGRLGISLTRVS.[D]	1xDelta:H(4)C(5)O(1) [R4]; 1xDelta:H(6)C(7)O(4) [R11]	3	1	Q8BJ56; Q8BJ56-2	Q8BJ56 [110-122]; Q8BJ56-2 [110-122]	Patatin-like phospholipase domain-containing protein 2 OS=Mus musculus OX=10090 GN=Pnpla2 PE=1 SV=1 Isoform 2 of Patatin-like phospholipase domain-containing protein 2 OS=Mus musculus OX=10090 GN=Pnpla2	2	1577.83	Not Found	High		1.4
[K].RKLGDHLPSR.[L]	1xMG-H1 [K2]; 1xDelta:H(4)C(5)O(1) [R1]	3	1	Q8BJ56; Q8BJ56-2	Q8BJ56 [385-394]; Q8BJ56-2 [329-338]	Patatin-like phospholipase domain-containing protein 2 OS=Mus musculus OX=10090 GN=Pnpla2 PE=1 SV=1 Isoform 2 of Patatin-like phospholipase domain-containing protein 2 OS=Mus musculus OX=10090 GN=Pnpla2	2	1312.71	Peak Found	Peak Found
[E].RAGEEDQLQPYRK.[D]	1xMG-H1 [R12]; 1xDelta:H(6)C(7)O(4) [R1]	2	1	Q8BJ56	Q8BJ56 [283-295]	Patatin-like phospholipase domain-containing protein 2 OS=Mus musculus OX=10090 GN=Pnpla2 PE=1 SV=1	2	1797.84	Not Found	High		1.57
[V].TNTSIQFNLRNLYRLSK.[A]	3xMG-H1 [R10; R14; K17]	3	2	Q8BJ56; Q8BJ56-2	Q8BJ56 [208-224]; Q8BJ56-2 [208-224]	Patatin-like phospholipase domain-containing protein 2 OS=Mus musculus OX=10090 GN=Pnpla2 PE=1 SV=1 Isoform 2 of Patatin-like phospholipase domain-containing protein 2 OS=Mus musculus OX=10090 GN=Pnpla2	2	2230.16	Not Found	Peak Found		1.04
[R].MRAPASPTAADPATPQ.[D]	1xDelta:H(4)C(5)O(1) [R2]	2	4	Q8BJ56; Q8BJ56-2	Q8BJ56 [463-478]; Q8BJ56-2 [407-422]	Patatin-like phospholipase domain-containing protein 2 OS=Mus musculus OX=10090 GN=Pnpla2 PE=1 SV=1 Isoform 2 of Patatin-like phospholipase domain-containing protein 2 OS=Mus musculus OX=10090 GN=Pnpla3	1	1661.8	Peak Found	Not Found	1.5
[R].YVDGGISDNLPLYELK.[N]		1	1	Q8BJ56	Q8BJ56 [164-179]	Patatin-like phospholipase domain-containing protein 2 OS=Mus musculus OX=10090 GN=Pnpla2 PE=1 SV=1 Isoform 2 of Patatin-like phospholipase domain-containing protein 2 OS=Mus musculus OX=10090 GN=Pnpla4	0	1795.91	Peak Found	Not Found	2.93
Annotation:
Delta:H(4)C(5)O(1)	Argpyrimidine	+80.026 Da
Delta:H(6)C(7)O(4)	Tetrahydropyrimidine	+154.027 Da
Delta:H(2)C(3)O	MG-H1 ; MDA	+54.011 Da
